# Supplementary material for: Dramatically Enhancing the Sensitivity of Immunoassay for Ochratoxin A Detection by Cascade-Amplifying Enzyme Loading
Source: Toxins (Basel). 2021 Nov 5;13(11):781. doi: 10.3390/toxins13110781 (PMC8674760; doi:10.3390/toxins13110781)
Supplement: Supplementary file 1 [file toxins-13-00781-s001.zip]

Archive with 1 entries (1 files):
- toxins-1434151 supplementary.pdf
